# Supplementary material for: Functional Analysis of the teosinte branched 1 Gene in the Tetraploid Switchgrass (Panicum virgatum L.) by CRISPR/Cas9-Directed Mutagenesis
Source: Front Plant Sci. 2020 Sep 23;11:572193. doi: 10.3389/fpls.2020.572193 (PMC7546813; doi:10.3389/fpls.2020.572193)
Supplement: Supplementary file 7 [file Table_2.xlsx]

## Sheet: Sheet1
Supplementary Table S2. Genes that were differentially expressed in Pvtb1a-Pvtb1b knockdown mutant compared to the wild-type.
transcriptName	logFC	FDR		Best.hit.arabi.name
Pavir.3KG416100.1	-7.67756	6.72e-10
Pavir.2NG433400.1	-7.20579	0.000125944
Pavir.J732200.1	-7.0626	4.11e-13		AT3G04710.3
Pavir.3NG161600.1	-6.99825	0.000190405
Pavir.6KG196400.1	-6.6524	0.0135197
Pavir.J732300.1	-6.51672	5.47e-13		AT3G04710.1
Pavir.8NG273800.1	-6.4862	3.9e-19
Pavir.7KG292400.1	-6.43875	3.7e-09		AT5G51990.1
Pavir.2KG589300.1	-6.04186	0.0108423
Pavir.1NG241000.1	-5.72932	0.0340716
Pavir.7KG016600.1	-5.72892	0.00514896		AT1G60710.1
Pavir.1KG177500.1	-5.67818	0.00905844		AT5G05340.1
Pavir.3KG160800.1	-5.64565	0.000320074
Pavir.9NG281200.1	-5.48061	0.000306496		AT5G58490.1
Pavir.1NG199200.1	-5.46409	1.28e-17		AT3G11480.1
Pavir.1KG039200.1	-5.45422	4.83e-05		AT1G70420.1
Pavir.4KG358200.1	-5.42476	3.63e-17		AT2G24960.1
Pavir.8NG131100.1	-5.03625	2.54e-15
Pavir.4KG354900.1	-5.00557	3.11e-22
Pavir.1NG493800.1	-4.90822	0.000198635		AT4G08950.1
Pavir.5NG371700.1	-4.80312	3e-05		AT3G47680.1
Pavir.2KG481600.1	-4.77195	1.78e-06		AT2G32250.1
Pavir.5KG315300.1	-4.73149	7.41e-05
Pavir.1KG413200.1	-4.72027	1.53e-06
Pavir.1NG224600.1	-4.68154	9.62e-05
Pavir.1NG321900.1	-4.64786	0.00164567		AT3G20800.1
Pavir.9NG162800.1	-4.61048	0.000996257		AT2G40020.3
Pavir.4KG246600.1	-4.53512	0.0108154
Pavir.9KG500400.1	-4.49111	0.0256478		AT1G53540.1
Pavir.7NG041200.1	-4.37334	0.0086989		AT5G57150.1
Pavir.9NG213300.1	-4.34355	0.000496988		AT1G69200.1
Pavir.1NG081700.1	-4.31804	0.0125804		AT3G26270.1
Pavir.9NG796500.1	-4.30534	1.08e-05		AT1G19180.1
Pavir.1NG321800.1	-4.20109	0.000547429
Pavir.2KG105200.1	-4.1822	3.17e-06		AT3G18330.1
Pavir.1NG412200.1	-4.17359	0.0361857		AT1G19020.1
Pavir.8NG161900.1	-4.16952	0.00109248		AT1G11330.2
Pavir.6KG215900.1	-4.15659	0.00116412		AT5G55390.1
Pavir.6KG287700.1	-4.12485	0.00261079		AT4G30430.1
Pavir.2NG240500.1	-4.10576	0.000678997		AT3G45750.1
Pavir.9NG815300.1	-4.09414	0.0268215
Pavir.7KG367600.1	-4.08681	2.7e-05		AT5G22250.1
Pavir.5KG504900.1	-4.07349	0.000301399		AT3G04710.3
Pavir.9KG617200.1	-4.02217	0.00969638		AT1G74950.1
Pavir.5NG577500.1	-3.98547	2.6e-06
Pavir.1NG480900.1	-3.98179	0.0170743		AT3G52420.1
Pavir.1KG118000.1	-3.97519	0.000342298
Pavir.4NG121400.1	-3.96916	5.43e-12		AT5G49530.1
Pavir.9NG735500.1	-3.95473	2.13e-16		AT2G16390.1
Pavir.2NG116400.1	-3.95396	0.00359176		AT2G35980.1
Pavir.9NG123200.1	-3.93151	1.25e-05		AT4G15090.1
Pavir.4NG271700.1	-3.91506	4.66e-05		AT4G31250.1
Pavir.7NG323900.1	-3.91452	0.00235638		AT4G30270.1
Pavir.8KG333600.1	-3.90595	0.001679		AT5G28780.1
Pavir.7KG065200.1	-3.86516	0.00524849		AT5G57150.1
Pavir.9KG244200.1	-3.8611	0.0251123
Pavir.5NG209000.1	-3.78776	6.62e-14
Pavir.4NG291700.1	-3.78741	0.00224074		AT5G54490.1
Pavir.4NG121300.1	-3.76119	0.000228883		AT5G49530.1
Pavir.1NG415900.1	-3.75608	2e-05
Pavir.1NG135700.1	-3.7025	8.8e-05		AT3G20180.1
Pavir.7KG346900.1	-3.69773	0.0285538		AT4G30270.1
Pavir.3KG365800.1	-3.69042	0.000678609
Pavir.7KG286600.1	-3.66187	0.00183169		AT3G47680.1
Pavir.1KG358800.1	-3.62432	6.72e-06		AT4G11820.2
Pavir.2KG341700.1	-3.54072	0.000373348
Pavir.1NG215000.1	-3.53324	2.82e-09		AT2G21660.1
Pavir.3NG116200.1	-3.51229	0.0120868
Pavir.4NG114400.1	-3.47658	0.00244265		AT5G10530.1
Pavir.1KG358600.1	-3.46511	0.00924341
Pavir.8NG274400.2	-3.45741	1.03e-05
Pavir.5NG476300.1	-3.45627	0.00065416
Pavir.9NG522500.1	-3.45626	2.71e-05		AT3G04770.1
Pavir.4KG402500.1	-3.42815	1.31e-06		AT5G54490.1
Pavir.5KG674500.1	-3.38319	2.81e-05		AT5G04410.1
Pavir.9NG509200.1	-3.3791	5.46e-07		AT5G05340.1
Pavir.9KG573600.1	-3.34466	0.000434028		AT1G13080.1
Pavir.7NG015000.1	-3.31157	0.000688122		AT3G25230.2
Pavir.7KG110100.1	-3.2679	1.6e-09		AT3G25230.2
Pavir.J238100.1	-3.26638	0.0111767
Pavir.6KG283200.1	-3.26298	0.00430128		AT3G04710.3
Pavir.5NG464800.1	-3.23933	0.0285492		AT1G65970.1
Pavir.6KG232700.1	-3.21199	0.0353651		AT4G11070.1
Pavir.7NG241000.1	-3.20835	4.35e-07		AT5G48290.1
Pavir.8KG254400.1	-3.20321	9.62e-05		AT4G35800.1
Pavir.3KG379500.1	-3.19942	0.000554136		AT1G77330.1
Pavir.9KG364500.1	-3.18926	0.00209225		AT1G63120.1
Pavir.6NG315700.1	-3.18721	0.0376831
Pavir.9KG232300.1	-3.17828	0.000843925		AT3G03050.1
Pavir.9NG189200.1	-3.16594	0.00628348		AT3G54950.1
Pavir.J314200.1	-3.15192	0.0140953
Pavir.9NG832500.1	-3.14658	0.000186093
Pavir.3NG303500.1	-3.12325	2.6e-06
Pavir.3KG388700.1	-3.11759	0.0363836
Pavir.2KG295300.1	-3.07263	0.00523248		AT3G29000.1
Pavir.5KG483000.1	-3.05326	5.4e-08
Pavir.7NG041300.1	-3.03299	0.0185309		AT5G57150.1
Pavir.6KG033700.1	-3.02996	0.0044902		AT2G32300.1
Pavir.1KG545400.1	-3.02318	1.07e-07		AT5G60800.2
Pavir.3NG327700.1	-3.02005	0.0133209
Pavir.9NG684000.1	-3.00333	5.1e-06		AT4G16120.1
Pavir.8NG028900.3	-3.0013	0.00505736		AT5G42620.2
Pavir.7NG247900.1	-2.95879	0.0200903
Pavir.J431500.1	-2.94709	0.0461037		AT4G26890.1
Pavir.9KG465000.1	-2.93671	3.56e-08		AT5G08020.1
Pavir.9NG108100.1	-2.90674	0.0287664		AT5G43650.1
Pavir.7NG040300.1	-2.90591	0.0101649
Pavir.3KG022000.1	-2.8894	0.000479929		AT4G11000.1
Pavir.J060400.1	-2.84791	1.82e-06		AT5G57560.1
Pavir.5NG055600.1	-2.84701	0.0251123		AT5G12020.1
Pavir.4NG135600.1	-2.84537	0.000755015		AT2G44480.1
Pavir.1KG118600.1	-2.841	0.000487132
Pavir.1KG418200.1	-2.831	0.00131065		AT4G17500.1
Pavir.1NG556400.1	-2.8117	2.48e-05
Pavir.3NG214600.1	-2.80508	0.0329738
Pavir.8KG216200.1	-2.79051	0.00537713		AT1G52360.1
Pavir.5KG225900.1	-2.78059	2.81e-05
Pavir.8KG154800.1	-2.77714	1.72e-08		AT4G23200.1
Pavir.1KG358900.1	-2.77548	0.000167054
Pavir.9NG850700.1	-2.76889	3.13e-05		AT2G17840.1
Pavir.2KG045300.1	-2.75809	0.0233722
Pavir.5KG116100.1	-2.75787	0.0119821
Pavir.2NG096200.1	-2.74354	4.6e-05
Pavir.1NG500500.1	-2.739	0.0202933		AT3G23030.1
Pavir.2KG219200.1	-2.7111	0.00224555		AT3G01650.1
Pavir.2NG023300.1	-2.70954	0.0317946
Pavir.3KG035200.1	-2.70005	0.00473011		AT2G35980.1
Pavir.2NG552000.1	-2.69404	4.32e-05
Pavir.1KG449100.1	-2.67466	0.043198		AT3G61460.1
Pavir.9NG355200.1	-2.6642	0.00116164		AT3G47570.1
Pavir.1KG118300.1	-2.66175	0.00609056
Pavir.9NG436900.1	-2.65128	9.71e-07		AT2G46860.1
Pavir.1NG389800.1	-2.64614	0.00770393		AT4G12520.1
Pavir.2KG539500.1	-2.64545	0.000945425		AT5G39670.1
Pavir.5NG158700.1	-2.64073	0.000837903		AT4G35160.1
Pavir.9NG357000.1	-2.63758	0.0416554
Pavir.3KG054600.1	-2.63222	0.0256091		AT5G25930.1
Pavir.3KG489200.1	-2.6195	1.43e-05		AT5G57580.1
Pavir.9NG835800.1	-2.61574	0.00105166
Pavir.5KG500300.1	-2.59769	0.0461037		AT5G24090.1
Pavir.4KG238800.1	-2.57271	0.0477194		AT3G46530.1
Pavir.2KG287300.1	-2.56614	0.00563172		AT4G23810.1
Pavir.3KG399800.1	-2.56185	5.1e-06		AT5G50710.1
Pavir.2KG164000.1	-2.56147	0.029716
Pavir.9NG051300.1	-2.55716	0.0185941		AT5G43150.1
Pavir.3NG294900.1	-2.5528	0.000696979		AT1G69550.1
Pavir.2KG569400.1	-2.54912	0.0130723		AT2G41010.1
Pavir.7NG406700.1	-2.52324	0.000596106		AT3G15210.1
Pavir.9NG361400.1	-2.52262	0.00963813
Pavir.8NG111300.1	-2.51732	0.00471305		AT2G12880.1
Pavir.5KG482900.1	-2.4855	0.000271417
Pavir.5KG090900.1	-2.48407	0.00063818		AT1G15910.1
Pavir.1KG120600.1	-2.48101	0.0105597
Pavir.4NG131700.1	-2.47752	7.8e-05		AT2G22540.1
Pavir.5NG105300.1	-2.45778	0.0332263		AT1G53540.1
Pavir.5KG119100.1	-2.45245	0.0187077		AT1G23010.1
Pavir.1KG163700.1	-2.44819	0.0420022		AT3G17590.2
Pavir.9KG578100.1	-2.43987	0.018972		AT2G17040.1
Pavir.8KG082700.1	-2.43981	2.66e-06		AT4G33490.2
Pavir.2KG169700.1	-2.43977	0.0397303		AT5G19050.1
Pavir.7KG260900.1	-2.40926	0.0489231		AT1G63220.1
Pavir.2KG152800.1	-2.39365	1.03e-05		AT3G24100.1
Pavir.9KG557100.1	-2.392	2.84e-05
Pavir.2NG135200.1	-2.39025	0.0136371
Pavir.J077200.1	-2.38922	8.29e-05
Pavir.3KG456900.1	-2.38671	0.0328463		AT2G03530.2
Pavir.5NG457300.1	-2.38472	0.0148775		AT1G07725.1
Pavir.3KG221100.1	-2.37847	0.00829384		AT4G08950.1
Pavir.8NG236000.1	-2.37743	0.0279323		AT5G16080.1
Pavir.7NG376500.1	-2.34969	0.0356897		AT2G10940.1
Pavir.9KG471800.1	-2.34925	0.0328545		AT3G51680.1
Pavir.5NG490200.1	-2.32915	0.00640844		AT5G25930.1
Pavir.9NG499100.1	-2.31057	0.00173159		AT1G63120.1
Pavir.7KG026900.1	-2.30445	0.0079491		AT3G62700.1
Pavir.2NG355100.1	-2.30017	0.00649128		AT3G19270.1
Pavir.3NG118400.1	-2.2835	0.0381297		AT1G24620.1
Pavir.7NG120000.1	-2.26234	2.8e-08
Pavir.6NG153400.1	-2.25784	0.00749469		AT4G08950.1
Pavir.2NG413800.1	-2.25092	0.0392306
Pavir.3NG247300.1	-2.24121	0.00773275		AT2G18750.2
Pavir.7KG343600.1	-2.23306	0.0126801		AT3G15210.1
Pavir.5KG405900.1	-2.22293	0.00956311
Pavir.1NG078900.1	-2.22206	2.36e-06		AT1G80840.1
Pavir.1KG087300.1	-2.22008	0.000791152		AT1G80840.1
Pavir.1NG493700.1	-2.1916	0.000569388		AT4G08950.1
Pavir.5KG146500.1	-2.16346	8.61e-06		AT1G10586.1
Pavir.1KG118100.1	-2.1562	0.000421225
Pavir.1KG137900.1	-2.14408	0.0155543		AT3G14470.1
Pavir.9NG578000.1	-2.1393	0.00467524		AT2G41740.1
Pavir.8KG105900.1	-2.1377	3.11e-06		AT3G46730.1
Pavir.1KG112300.1	-2.13148	0.0417152
Pavir.7KG267100.1	-2.13134	0.000306496		AT1G62740.1
Pavir.9KG291000.1	-2.11948	0.0265481		AT2G39760.1
Pavir.1NG424500.1	-2.1168	0.0170453		AT3G61460.1
Pavir.J277600.1	-2.10543	0.0147213		AT2G46150.1
Pavir.5KG624700.1	-2.09874	0.000402225		AT3G23160.1
Pavir.3KG505400.1	-2.0982	4.44e-07		AT3G02830.1
Pavir.9KG554600.1	-2.09271	8.43e-05		AT4G16120.1
Pavir.5NG586300.1	-2.08405	0.0474483		AT3G23160.1
Pavir.9KG477100.1	-2.08334	0.00555973		AT2G30020.1
Pavir.J727300.1	-2.08231	2.7e-05		AT2G19910.1
Pavir.J748400.1	-2.07361	0.031356		AT5G05340.1
Pavir.5NG354200.1	-2.06687	0.0278959		AT3G21570.1
Pavir.7NG119900.1	-2.0665	1.39e-07
Pavir.6KG308500.1	-2.05343	0.00193221		AT3G19270.1
Pavir.7KG107200.1	-2.04937	0.0013756		AT1G21270.1
Pavir.7NG118200.1	-2.03978	0.0251461
Pavir.3KG414300.1	-2.01713	1.31e-05		AT5G50140.1
Pavir.6NG095300.1	-1.99626	0.0157151		AT1G70080.1
Pavir.2KG278300.1	-1.99521	0.000496988
Pavir.2NG050100.1	-1.97547	0.00563172
Pavir.J577900.1	-1.9749	0.0285638		AT2G39980.1
Pavir.5KG192000.1	-1.97207	0.036312
Pavir.8KG122000.1	-1.97086	0.0164559		AT1G12060.1
Pavir.9NG050700.1	-1.96656	2.1e-07		AT5G67450.1
Pavir.2NG054300.1	-1.96536	0.000254029		AT4G13340.1
Pavir.3NG155100.1	-1.95286	1.85e-08		AT2G38470.1
Pavir.2KG560800.1	-1.94308	0.0487709		AT5G05130.1
Pavir.2KG434400.1	-1.93964	6.46e-12		AT4G21990.1
Pavir.7KG212800.1	-1.9388	0.00151562
Pavir.2NG244600.1	-1.92841	0.042372		AT5G49910.1
Pavir.4KG380600.1	-1.92707	0.000385828		AT5G57560.1
Pavir.8NG252400.1	-1.92432	0.0196363		AT1G11300.1
Pavir.8NG349600.1	-1.92389	6.24e-05
Pavir.1NG535200.1	-1.91288	4.49e-05		AT1G70090.1
Pavir.3NG091000.1	-1.9115	9.03e-06		AT5G50140.1
Pavir.8NG142000.1	-1.90959	0.00445873		AT5G43650.1
Pavir.1KG427100.1	-1.90957	0.00839928
Pavir.5KG249100.1	-1.90749	0.0147983		AT3G21570.1
Pavir.6NG272100.1	-1.90512	0.000678997
Pavir.9NG492100.1	-1.89525	0.0340716
Pavir.7KG195800.1	-1.88907	9.03e-06		AT5G14920.1
Pavir.5NG251800.1	-1.88849	0.00573233		AT1G68825.2
Pavir.3KG411000.1	-1.87324	1.38e-07
Pavir.3KG048000.1	-1.86704	0.000133356		AT1G05010.1
Pavir.3NG181900.1	-1.86523	0.0150528		AT1G30910.1
Pavir.2KG203200.1	-1.86308	1.47e-07		AT3G45850.1
Pavir.9KG501200.1	-1.85103	0.000374592		AT1G53540.1
Pavir.2KG120600.1	-1.85101	4e-05		AT4G23200.1
Pavir.9NG715000.1	-1.84276	0.00573233		AT2G30020.1
Pavir.1NG406600.1	-1.84227	0.0238857		AT1G71020.1
Pavir.5NG081100.1	-1.84073	0.0382941		AT5G54960.1
Pavir.7KG133300.1	-1.83403	7.24e-05
Pavir.5KG762000.1	-1.82173	0.00135347		AT1G24620.1
Pavir.6KG153300.1	-1.81858	0.00488148		AT1G10240.1
Pavir.2KG120200.1	-1.81273	0.0428062		AT4G23200.1
Pavir.5NG337300.1	-1.80428	0.0137465
Pavir.4KG193500.1	-1.80292	0.000547429		AT3G28370.1
Pavir.9NG043500.1	-1.79557	0.00432883		AT1G27730.1
Pavir.5KG149000.1	-1.78788	1.37e-06		AT1G75290.1
Pavir.3NG214700.1	-1.78003	0.0353673
Pavir.5NG591100.1	-1.77929	0.0331752
Pavir.9NG426300.1	-1.77738	0.0180575
Pavir.1KG479200.1	-1.77391	1.19e-06		AT1G32450.1
Pavir.7KG194800.1	-1.77266	1.66e-06		AT5G14920.1
Pavir.9NG484900.1	-1.76358	0.00887526		AT2G17230.1
Pavir.1KG511500.1	-1.76202	0.000131394		AT1G70140.1
Pavir.2NG307500.1	-1.76179	0.0479911		AT4G39700.1
Pavir.5NG356300.1	-1.75194	0.00118052		AT1G56700.2
Pavir.2KG274600.1	-1.74747	6.13e-05		AT5G17900.1
Pavir.3KG474600.1	-1.74381	0.014171
Pavir.2NG151100.1	-1.74157	0.00137886		AT3G19460.1
Pavir.6KG342500.1	-1.73956	7.41e-06		AT5G56000.1
Pavir.9NG674200.1	-1.72771	0.0248534
Pavir.J274000.1	-1.72592	0.000190405
Pavir.2KG061600.1	-1.72099	0.00629833		AT3G24480.1
Pavir.9NG440600.1	-1.71469	0.00753402		AT3G12580.1
Pavir.1KG434300.1	-1.71344	0.00624761		AT4G12520.1
Pavir.3NG181400.1	-1.70536	0.0317946		AT5G05340.1
Pavir.7KG189100.1	-1.68255	0.0150621
Pavir.9KG491000.1	-1.6819	1.27e-06		AT5G02500.1
Pavir.3KG329000.1	-1.6676	0.0260434		AT4G18880.1
Pavir.9NG106000.1	-1.66651	2.82e-14		AT4G14680.1
Pavir.9NG317400.2	-1.65159	2.84e-05		AT3G22830.1
Pavir.9KG339700.1	-1.64125	0.0490185		AT1G04260.1
Pavir.9NG697800.1	-1.63979	0.0229999		AT3G12580.1
Pavir.8NG226000.1	-1.63873	0.00224555
Pavir.7NG214800.1	-1.63719	0.000117809		AT1G08250.1
Pavir.1NG281500.1	-1.63323	0.000696979
Pavir.3KG246100.1	-1.62231	7.41e-13		AT2G38470.1
Pavir.1NG106000.1	-1.61943	0.000996257		AT2G26640.1
Pavir.7KG025600.1	-1.61868	0.0001231		AT3G51550.1
Pavir.6KG380600.1	-1.61791	0.00295227		AT4G37530.1
Pavir.6NG145100.1	-1.60967	0.00462658		AT5G25610.1
Pavir.1NG466400.1	-1.60068	0.0408626
Pavir.8KG078300.1	-1.59525	0.0044225		AT3G47570.1
Pavir.5NG482100.1	-1.58941	0.0251635		AT3G16520.3
Pavir.9NG409600.1	-1.58517	0.00486405		AT5G11800.1
Pavir.2KG120500.1	-1.58264	4.17e-05		AT3G14460.1
Pavir.7NG219400.1	-1.56471	0.00203333		AT2G43320.1
Pavir.2NG532300.1	-1.54765	0.0137465		AT1G11260.1
Pavir.5NG151500.1	-1.5467	6.83e-05		AT1G10585.1
Pavir.2KG463600.1	-1.5454	0.00107477		AT4G23180.1
Pavir.6NG348400.1	-1.54514	0.00255954		AT2G35460.1
Pavir.9KG471000.1	-1.54389	0.016977
Pavir.2NG105600.1	-1.54179	0.0256478		AT5G05950.1
Pavir.5NG314600.1	-1.53805	3.53e-05		AT1G15520.1
Pavir.1KG434600.1	-1.53512	0.0498416		AT3G47420.1
Pavir.7KG378800.1	-1.53498	0.000444739		AT1G21270.1
Pavir.9KG036600.1	-1.53404	0.00494216
Pavir.3KG185800.1	-1.52981	0.00442146
Pavir.5NG243400.1	-1.5211	0.00311046
Pavir.1NG316400.1	-1.51517	0.0143567		AT5G64550.1
Pavir.4KG197500.1	-1.51091	0.0405965
Pavir.5NG241200.1	-1.51071	0.000682983		AT5G42050.1
Pavir.2KG288700.1	-1.50417	0.00260473		AT2G25737.1
Pavir.1KG123700.1	-1.50275	0.000206574		AT2G26640.1
Pavir.2NG261000.1	-1.50184	0.0422171		AT5G64390.3
Pavir.2NG180200.1	-1.50116	0.0266381		AT5G24110.1
Pavir.1KG237100.1	-1.49879	0.0131809		AT3G12580.1
Pavir.9KG145600.1	-1.49702	0.00140055		AT5G23760.1
Pavir.5NG579200.1	-1.48697	0.00601085		AT2G39370.1
Pavir.4NG108200.1	-1.48621	0.0445295		AT3G28370.1
Pavir.1KG186100.1	-1.48553	0.00582618
Pavir.2KG547800.1	-1.48532	0.0252199
Pavir.7KG353100.1	-1.48449	0.000122546		AT2G27920.1
Pavir.8NG355300.1	-1.47897	0.0143567		AT2G40435.1
Pavir.6NG195400.1	-1.4772	0.029893		AT5G57550.1
Pavir.8NG039300.1	-1.477	0.0482389
Pavir.2KG120700.1	-1.46936	3.58e-07		AT1G11300.1
Pavir.5KG104600.1	-1.46905	0.049671		AT1G66400.1
Pavir.7NG016400.1	-1.46726	0.00119399
Pavir.1KG384500.1	-1.46264	0.000225975		AT3G27730.1
Pavir.7NG074800.1	-1.45286	1.93e-11		AT2G19910.1
Pavir.5KG555200.1	-1.45128	0.0372521
Pavir.7NG022500.1	-1.44504	0.00340813		AT1G68650.1
Pavir.9NG195400.1	-1.43481	0.000717616		AT4G19540.1
Pavir.7KG239300.1	-1.43026	0.0245089		AT3G23250.1
Pavir.3KG305100.1	-1.42926	0.00251037		AT2G20560.1
Pavir.9KG055100.1	-1.42754	0.000332378		AT1G05010.1
Pavir.2NG506700.1	-1.42495	5.82e-08		AT4G21990.1
Pavir.3KG293400.1	-1.41809	0.0180397		AT3G12700.1
Pavir.9NG685800.1	-1.41685	0.014109		AT5G05580.1
Pavir.2NG386400.1	-1.40917	0.000559966		AT3G12630.1
Pavir.7NG157700.1	-1.40635	0.0210765		AT3G14470.1
Pavir.J546500.3	-1.40044	0.0194216		AT1G02840.3
Pavir.1KG511400.1	-1.3974	0.000160669		AT1G70090.1
Pavir.8NG226300.1	-1.39049	0.00074415		AT3G05040.1
Pavir.J565000.1	-1.38477	1.2e-05		AT1G14690.2
Pavir.2NG216500.1	-1.37876	7.4e-08		AT1G72280.1
Pavir.7NG215600.1	-1.37815	0.0331658		AT1G65610.1
Pavir.3KG300400.1	-1.37174	0.000271417		AT2G20560.1
Pavir.1KG164800.1	-1.36612	0.0390783		AT3G24590.1
Pavir.9NG299700.1	-1.35981	0.00199154
Pavir.5NG025600.1	-1.34365	0.000306496		AT5G58110.1
Pavir.6KG185200.1	-1.34239	0.0474483		AT5G57550.1
Pavir.7NG119800.1	-1.34146	0.0413257
Pavir.5KG031500.1	-1.33571	0.0172151		AT2G31090.1
Pavir.J100100.1	-1.33566	0.0210752		AT1G09970.1
Pavir.1KG234200.1	-1.33343	0.0382941		AT5G01830.1
Pavir.8NG207200.1	-1.33322	0.0251123
Pavir.5NG443900.1	-1.33089	0.00456139		AT2G46510.1
Pavir.3NG248600.1	-1.32795	0.0171099		AT4G13650.1
Pavir.2KG262100.1	-1.32696	2.82e-09		AT2G40020.3
Pavir.9NG149600.1	-1.31818	0.0110322
Pavir.8NG234500.1	-1.31798	5.07e-05		AT3G14460.1
Pavir.9KG506700.1	-1.31568	0.0279146		AT1G32090.1
Pavir.2KG287200.1	-1.31469	0.00265176		AT2G46400.1
Pavir.4KG277000.1	-1.31379	0.000786878		AT1G10970.1
Pavir.3KG125600.1	-1.31039	1.4e-05		AT5G58620.1
Pavir.4KG258600.1	-1.31006	6.91e-09		AT1G64230.2
Pavir.1KG255600.1	-1.30099	0.00999043		AT3G25230.2
Pavir.9NG771600.1	-1.29758	0.00122541		AT5G52760.1
Pavir.1KG039400.1	-1.29231	0.0252103		AT5G14760.1
Pavir.2KG085100.1	-1.29218	5.07e-05		AT3G14460.1
Pavir.8NG226500.1	-1.28947	0.0250903
Pavir.7NG238200.1	-1.27874	0.00537713		AT4G26690.1
Pavir.9KG233200.1	-1.27705	0.0473913		AT1G32090.1
Pavir.3KG251900.1	-1.2746	0.0351604		AT2G30360.1
Pavir.7NG245900.1	-1.26947	9.58e-05		AT5G14920.1
Pavir.2NG074400.1	-1.26692	0.0292248		AT1G74800.1
Pavir.7NG184700.1	-1.26153	0.0128144		AT4G24380.1
Pavir.5KG448500.1	-1.26131	0.0224153		AT5G40850.1
Pavir.1KG386500.1	-1.25635	0.0150187		AT2G37040.1
Pavir.9NG528700.1	-1.25523	0.0221404		AT1G69040.2
Pavir.9NG297500.1	-1.25449	0.0025753		AT5G05920.1
Pavir.1KG432300.1	-1.25002	0.000559502		AT4G11440.1
Pavir.J684500.1	-1.2498	0.00321245		AT3G12580.1
Pavir.2NG650800.1	-1.24802	0.000601522		AT1G14980.1
Pavir.J482700.1	-1.24667	0.0316553		AT3G24100.1
Pavir.1NG412100.1	-1.23332	0.00757133		AT1G70140.1
Pavir.5KG550400.1	-1.23318	0.00306307		AT1G30070.1
Pavir.J004400.1	-1.23242	0.0333268		AT4G27220.1
Pavir.8NG156200.1	-1.22862	0.00234516
Pavir.5NG624300.1	-1.22242	2.1e-05		AT1G50460.1
Pavir.7NG432300.1	-1.22143	0.00822411		AT3G59050.1
Pavir.9NG813000.1	-1.21923	0.0375844		AT1G09750.1
Pavir.7NG059100.1	-1.21052	0.0227103		AT3G61440.1
Pavir.3KG341300.1	-1.19609	0.0256478		AT1G74310.1
Pavir.5NG183600.1	-1.19376	0.00477695		AT3G01190.1
Pavir.7NG283100.1	-1.18891	0.0421556		AT1G76040.2
Pavir.3KG364400.1	-1.18799	0.00074415		AT5G48850.1
Pavir.3KG461500.1	-1.17979	0.0256478		AT3G50950.1
Pavir.9NG313300.1	-1.17808	2.14e-05		AT3G13870.1
Pavir.5KG748900.1	-1.17477	0.00993299
Pavir.7KG366600.1	-1.17196	0.0351604		AT3G11650.1
Pavir.9NG771400.1	-1.17195	0.00708186		AT1G01140.1
Pavir.1KG467600.1	-1.17173	0.000434039		AT5G35970.1
Pavir.1NG532700.1	-1.16878	0.00870598
Pavir.9KG401300.1	-1.16588	2.14e-05		AT1G78280.1
Pavir.5KG752500.1	-1.16123	0.00954488		AT3G05410.2
Pavir.J475700.1	-1.16051	0.0167418
Pavir.1NG306700.1	-1.15813	0.0121589		AT1G47380.1
Pavir.1KG539800.1	-1.15519	1.21e-05		AT3G07090.1
Pavir.9KG314100.1	-1.15393	0.0357063		AT1G42560.1
Pavir.8NG085600.1	-1.15355	0.00467524		AT5G48890.1
Pavir.1KG407400.1	-1.15134	0.005297
Pavir.5NG493400.1	-1.1504	0.0278959		AT1G74310.1
Pavir.9NG756700.1	-1.14959	0.043198		AT1G16210.1
Pavir.2NG514000.1	-1.14945	0.043096		AT3G16730.1
Pavir.2NG350800.1	-1.14772	1.56e-06		AT1G04980.1
Pavir.3KG266700.1	-1.14021	0.0260012		AT4G13660.1
Pavir.6NG254200.1	-1.13841	0.0166634
Pavir.2KG536300.1	-1.13321	0.000329594		AT2G46950.1
Pavir.5NG579300.1	-1.13303	0.00759873		AT3G12360.1
Pavir.1KG400100.1	-1.13121	0.0354853		AT3G04380.1
Pavir.9NG560000.1	-1.13034	0.00963813		AT1G14980.1
Pavir.1KG437700.1	-1.12992	0.0253191		AT1G53470.1
Pavir.1NG437300.1	-1.12808	0.00434332		AT1G32170.1
Pavir.7KG210300.1	-1.12634	0.021699		AT4G00930.1
Pavir.5NG256800.1	-1.12408	4.57e-05		AT1G13245.1
Pavir.3KG048100.1	-1.12094	0.00062223		AT1G04980.1
Pavir.9KG510000.1	-1.11484	0.00347635		AT1G07350.1
Pavir.2KG070700.1	-1.1093	0.000669121
Pavir.5KG410000.1	-1.10913	0.00358876		AT2G27360.1
Pavir.1KG019000.1	-1.10599	0.00929021		AT1G42480.2
Pavir.9KG208000.1	-1.10148	1e-06		AT3G22830.1
Pavir.6NG271900.1	-1.09959	9.62e-05		AT5G56030.1
Pavir.8KG248100.1	-1.09103	0.0410425		AT3G48770.1
Pavir.5NG638900.1	-1.08966	0.0217324		AT4G25970.1
Pavir.1KG497500.1	-1.08782	0.0403209		AT3G57230.1
Pavir.1KG219200.1	-1.0868	0.000366833		AT3G51550.1
Pavir.J653100.1	-1.08654	0.0113143		AT5G40780.1
Pavir.9NG454100.1	-1.08588	0.0390783		AT5G46800.1
Pavir.9NG151300.1	-1.08266	7.5e-05		AT1G03150.1
Pavir.2NG617600.1	-1.08214	2.27e-06		AT2G27030.3
Pavir.9KG047400.1	-1.07464	0.00759448		AT5G62720.1
Pavir.7KG375800.1	-1.07278	0.0308326		AT1G50320.1
Pavir.5KG707200.1	-1.07206	0.0317946		AT5G14420.3
Pavir.2KG560200.1	-1.07185	0.0214072		AT1G14980.1
Pavir.3KG363400.1	-1.07103	7.26e-08		AT1G08450.1
Pavir.9NG706700.1	-1.07079	0.00499638		AT1G53540.1
Pavir.3NG062300.1	-1.07024	0.000304427		AT5G63770.1
Pavir.9NG179700.1	-1.07023	0.000454157		AT1G54410.1
Pavir.1KG412500.1	-1.07005	0.00067925		AT1G62740.1
Pavir.9KG212600.1	-1.06798	0.00190936		AT3G23990.1
Pavir.9NG274800.1	-1.0647	7.87e-07		AT1G22840.1
Pavir.9NG012300.1	-1.06338	0.00272354		AT5G65660.1
Pavir.1NG221800.1	-1.05833	0.0495228		AT4G20260.1
Pavir.9KG471100.1	-1.05739	0.0150336		AT3G62720.1
Pavir.1NG200200.1	-1.04249	0.00190936		AT1G10370.1
Pavir.7KG224500.1	-1.03647	0.0153972		AT2G26540.1
Pavir.7KG301900.1	-1.03201	0.0329216
Pavir.2KG289300.1	-1.03081	0.000596837		AT1G07650.1
Pavir.4KG003200.1	-1.0277	0.00292599		AT5G48030.1
Pavir.1KG043200.1	-1.02384	8.61e-07		AT5G58110.1
Pavir.1NG512800.1	-1.02074	0.0141019		AT4G31580.2
Pavir.2NG122400.1	-1.02065	0.00235388		AT5G63790.1
Pavir.5KG363400.1	-1.01722	0.000496988		AT5G42050.1
Pavir.3KG469400.1	-1.01625	0.000418634		AT5G57580.1
Pavir.8KG148600.1	-1.01457	0.0357063		AT1G33420.1
Pavir.8NG155400.1	-1.01266	7.34e-06		AT3G07040.1
Pavir.8NG306500.1	-1.00507	0.00318449		AT5G24318.1
Pavir.9NG074800.1	-1.00446	0.0232683
Pavir.8KG383000.1	-1.00407	0.026212		AT3G14470.1
Pavir.7NG362200.1	-1.00384	0.0392803		AT1G19260.1
Pavir.6KG093400.1	-1.00154	0.0019579		AT5G57710.1
Pavir.9KG234100.1	1.00288	0.000456696		AT4G17940.1
Pavir.2NG040500.1	1.00559	0.00900134		AT4G18390.2
Pavir.9NG790800.1	1.01052	0.00310104		AT1G48405.1
Pavir.5KG115600.1	1.01769	0.0340716		AT1G13360.1
Pavir.5NG242900.1	1.01916	0.0234834
Pavir.2KG025600.1	1.02073	0.00112719
Pavir.1KG493400.1	1.03067	0.0149795		AT5G23060.1
Pavir.9NG624100.2	1.03622	0.032458		AT5G18580.1
Pavir.3KG330700.1	1.03699	0.0299624		AT2G20130.1
Pavir.3KG201000.1	1.03738	0.0332264		AT5G02950.1
Pavir.2KG572700.1	1.03774	0.0416535		AT1G28050.1
Pavir.9KG015400.1	1.03816	0.0136609		AT4G22890.4
Pavir.2KG415100.1	1.04991	0.0266807		AT2G35040.1
Pavir.1NG495300.1	1.05574	0.0483706		AT5G64230.1
Pavir.4NG116400.1	1.06026	0.0353651
Pavir.5KG436700.3	1.06208	0.00353836		AT2G33860.1
Pavir.5NG623000.1	1.0653	0.00196969		AT5G14410.1
Pavir.4NG278500.1	1.06565	0.00651706
Pavir.8NG020600.1	1.07302	0.0106734		AT4G33355.1
Pavir.9NG001200.1	1.0757	0.00653085		AT1G71870.1
Pavir.3KG079300.1	1.07808	0.021112
Pavir.3KG056800.1	1.07978	0.0123649		AT4G03520.1
Pavir.2KG441300.1	1.08367	0.0312604		AT3G21690.1
Pavir.9KG134000.1	1.08506	0.0248534
Pavir.7KG001000.1	1.09045	0.00977753		AT1G17960.1
Pavir.J463300.1	1.09399	0.00657473
Pavir.9KG604500.1	1.09407	0.00135074		AT2G44290.1
Pavir.J364200.1	1.09749	0.000222645		AT1G75390.1
Pavir.5NG546500.1	1.09864	0.0216598
Pavir.4KG339800.1	1.1052	0.0318159
Pavir.5KG436700.1	1.11052	0.00100244		AT2G33860.1
Pavir.4NG004300.1	1.11737	0.00208627		AT3G30340.1
Pavir.8KG053700.1	1.11914	0.0278579
Pavir.3NG223100.1	1.12128	0.00130353		AT2G35760.1
Pavir.8KG022100.1	1.12447	0.00493313		AT5G59320.1
Pavir.8NG237800.3	1.12498	0.000374592		AT1G22540.1
Pavir.1KG416200.1	1.13005	6.82e-06		AT5G07450.1
Pavir.5KG747200.1	1.13501	0.00486405		AT3G26744.4
Pavir.1KG064100.1	1.13512	0.00106845
Pavir.4KG089200.1	1.13842	0.0174919		AT5G20400.1
Pavir.3NG123000.1	1.14306	0.00221464		AT5G12330.4
Pavir.2NG448600.1	1.14717	1.03e-05		AT5G24470.1
Pavir.2KG337500.1	1.16125	0.00839928		AT1G52570.1
Pavir.J444800.1	1.17009	0.0461746		AT3G14460.1
Pavir.6NG243500.1	1.17235	0.019812		AT2G01940.1
Pavir.2NG132900.1	1.17709	0.00369261		AT1G60610.2
Pavir.7NG058300.1	1.18117	0.0340716
Pavir.9NG651400.1	1.19174	0.000265977		AT5G43150.1
Pavir.J351400.1	1.19939	4.52e-06		AT3G48510.1
Pavir.1NG407800.1	1.20127	9.26e-05
Pavir.J675700.1	1.20141	0.00929021		AT3G15030.3
Pavir.7NG381500.1	1.20509	0.000228017
Pavir.J471700.1	1.20774	0.0256478		AT5G60850.1
Pavir.3KG167000.1	1.21563	0.0121738		AT3G53760.1
Pavir.9KG143900.1	1.22381	0.0183303		AT2G46700.1
Pavir.7KG000900.1	1.22594	0.00321245
Pavir.4NG088000.1	1.22659	0.0498416		AT1G76690.1
Pavir.4NG117800.1	1.23187	0.0401018		AT1G70710.1
Pavir.J671800.1	1.23303	0.0119186		AT1G35420.1
Pavir.8KG041400.1	1.23321	0.0363947		AT3G07040.1
Pavir.5KG658300.1	1.23628	0.0256478		AT1G43670.1
Pavir.4KG086000.1	1.24772	0.0407321		AT5G20250.4
Pavir.9KG403500.1	1.24979	0.049885		AT1G78150.1
Pavir.1KG238100.1	1.25159	0.00740402		AT2G29380.1
Pavir.9NG819700.1	1.25612	0.0101769
Pavir.7NG349600.1	1.25915	0.0127527		AT1G02205.2
Pavir.5KG007700.1	1.26124	0.0429306		AT1G64110.3
Pavir.6KG065900.1	1.26481	0.00841085		AT1G64860.1
Pavir.6KG060000.1	1.26595	0.00541811		AT5G37260.1
Pavir.5NG015800.1	1.27177	0.049369		AT3G48280.1
Pavir.9KG344200.1	1.27395	0.0498416		AT5G49850.1
Pavir.9NG097300.1	1.27479	0.000696979		AT1G69120.1
Pavir.1NG108700.1	1.28849	0.000264416		AT3G63400.1
Pavir.1NG227700.1	1.29184	0.0353651		AT4G19210.1
Pavir.6NG128300.1	1.29312	0.0461037		AT4G30410.2
Pavir.3NG295000.1	1.29514	5.35e-05		AT5G28770.2
Pavir.8KG076300.1	1.29596	0.0112918		AT1G65870.1
Pavir.6NG060600.1	1.30256	0.000159905		AT1G01060.2
Pavir.2KG243700.1	1.30478	0.00462972		AT3G12800.1
Pavir.2KG396600.2	1.30745	0.0104597		AT1G20696.3
Pavir.5KG654700.1	1.30747	0.0255427		AT1G08320.3
Pavir.6KG360700.1	1.31586	0.0333268		AT4G32320.1
Pavir.9NG173900.1	1.32769	0.0210817		AT2G43010.1
Pavir.9NG709200.1	1.32789	0.0221404
Pavir.4NG161700.1	1.32805	0.00902512
Pavir.9NG501700.1	1.32874	0.00089146
Pavir.5NG174400.1	1.32881	0.00900827		AT1G35180.1
Pavir.7KG383000.1	1.33014	0.00473011		AT1G65840.1
Pavir.6NG043400.1	1.33229	0.0101769		AT5G02700.1
Pavir.7KG004000.1	1.33586	1.25e-05		AT5G47850.1
Pavir.1NG369300.1	1.34555	0.0191853		AT3G61250.1
Pavir.3KG279100.1	1.34911	2.08e-06		AT3G18000.1
Pavir.7NG297800.2	1.35079	0.0231458		AT2G45510.1
Pavir.2NG411800.1	1.35552	0.0422825
Pavir.9KG631100.1	1.35564	4.57e-05		AT5G43150.1
Pavir.3KG530600.1	1.36766	1.37e-05		AT5G28770.2
Pavir.9NG659800.1	1.37556	5.47e-08		AT3G18830.1
Pavir.8KG024100.1	1.3758	1.54e-08		AT2G30520.1
Pavir.3KG126400.1	1.37775	0.0422471
Pavir.8KG156600.2	1.37856	0.0461037		AT2G29540.3
Pavir.J588700.1	1.39046	0.0485008		AT4G34215.1
Pavir.5NG194300.1	1.39642	0.000338444		AT3G62410.1
Pavir.9KG423900.1	1.40015	0.0386632		AT5G20935.1
Pavir.J383900.1	1.40217	0.0494687		AT4G34980.1
Pavir.5KG022300.1	1.40568	4.32e-05		AT1G64150.1
Pavir.9NG847900.1	1.40642	0.0050912		AT1G14720.1
Pavir.7NG220100.1	1.40778	0.000197586		AT1G06040.1
Pavir.1NG078300.1	1.41842	0.0295478		AT1G15950.1
Pavir.5KG387000.1	1.42189	0.0479945		AT5G47390.1
Pavir.1KG414100.1	1.43141	0.0498416		AT5G65310.1
Pavir.8NG236200.1	1.4327	0.0256478		AT1G68570.1
Pavir.9NG148900.1	1.44599	1.91e-06
Pavir.5KG619100.1	1.44738	0.0138844		AT5G59790.1
Pavir.9KG341400.1	1.44763	0.000559966		AT5G43822.1
Pavir.3NG218800.1	1.45209	6e-05		AT2G30520.1
Pavir.9NG556200.1	1.45228	0.0416554		AT3G62900.1
Pavir.2KG302600.1	1.45671	0.0410425		AT2G01770.1
Pavir.9KG599700.1	1.46165	0.00245114		AT5G05320.1
Pavir.2KG538300.1	1.47481	0.0253952		AT5G39530.1
Pavir.8NG311500.1	1.47502	0.00360435		AT1G56580.1
Pavir.5NG071800.1	1.48036	0.00218538		AT5G01220.1
Pavir.8NG001400.1	1.4824	5.82e-12
Pavir.6KG347300.1	1.48304	0.0283514		AT2G04240.2
Pavir.4KG123000.1	1.48487	1.97e-05		AT5G50150.1
Pavir.5KG587300.1	1.48806	0.0162111		AT2G40890.1
Pavir.5NG015700.1	1.49321	0.0170453		AT3G48280.1
Pavir.3KG284000.1	1.50445	2.05e-07		AT3G18000.1
Pavir.5KG603500.1	1.50499	0.000164487		AT3G10910.1
Pavir.2NG300900.1	1.50595	0.0012243
Pavir.6KG329500.1	1.51219	0.0421556		AT1G22550.1
Pavir.1NG048700.1	1.51731	0.00518767
Pavir.1NG106400.1	1.52023	0.010374		AT4G32460.2
Pavir.6NG348800.1	1.52942	2.79e-06
Pavir.7NG286600.1	1.53002	0.0438007		AT2G45730.1
Pavir.6NG015100.1	1.53681	0.00650023		AT1G01110.2
Pavir.J053900.1	1.53708	0.0160363		AT1G13080.1
Pavir.8KG190900.1	1.54215	0.0248534
Pavir.3KG309300.1	1.546	0.00473011		AT2G34420.1
Pavir.1NG539200.1	1.55149	0.00130353		AT1G26945.1
Pavir.1NG278500.1	1.55705	0.0177831		AT3G06868.1
Pavir.J199700.1	1.55776	0.000236352		AT1G13740.1
Pavir.1NG297900.1	1.58886	4.42e-05
Pavir.2KG038600.1	1.59372	0.0156146		AT4G21620.1
Pavir.6KG191300.1	1.60129	0.0015389
Pavir.1NG326300.1	1.60137	0.00195104
Pavir.7KG342300.1	1.60354	0.0355779
Pavir.2NG435800.1	1.60985	0.000412674		AT2G43820.1
Pavir.5NG440700.1	1.61035	0.0450639		AT1G54560.1
Pavir.3NG158500.1	1.63782	0.0243433		AT3G23590.1
Pavir.3KG104600.1	1.64962	0.0421556		AT3G53720.1
Pavir.9NG286100.1	1.654	0.00591641		AT2G34420.1
Pavir.6KG020500.1	1.6644	0.0410425		AT2G17080.1
Pavir.6KG368100.1	1.66729	0.0474384
Pavir.2NG461500.1	1.68464	0.0250952		AT3G45020.1
Pavir.7KG396900.7	1.68905	0.0469909		AT1G34750.1
Pavir.2KG215700.1	1.71958	0.0060562		AT1G07430.1
Pavir.1NG456200.1	1.7216	0.00931009		AT1G49000.1
Pavir.8NG310900.1	1.73676	0.0256478
Pavir.J251100.1	1.75811	4.98e-07
Pavir.4NG275300.1	1.7621	0.00523248
Pavir.2KG243600.1	1.76458	2.11e-07
Pavir.8NG042200.1	1.78485	9.54e-10
Pavir.5NG296800.1	1.81069	0.00144351		AT2G34420.1
Pavir.5NG487100.1	1.81101	0.00480402		AT3G42170.1
Pavir.5KG029300.1	1.81277	0.0308326		AT1G31550.2
Pavir.4NG061300.1	1.81358	0.0176657		AT2G17870.1
Pavir.5KG242100.1	1.81618	0.00862177
Pavir.5KG656400.1	1.8165	0.00513147		AT5G06140.1
Pavir.5KG650000.1	1.82382	0.0456013		AT1G48330.1
Pavir.1NG197800.1	1.82525	2.73e-10		AT4G28430.1
Pavir.7KG432600.1	1.82627	2.73e-10		AT5G17920.1
Pavir.5NG385600.1	1.82655	0.0428062		AT3G43600.1
Pavir.9NG227000.1	1.83068	0.00298105
Pavir.3KG049400.1	1.84137	1.65e-08
Pavir.4KG150200.1	1.8431	0.0450363		AT5G54250.2
Pavir.1NG017800.1	1.85012	2.05e-07
Pavir.7NG281000.1	1.88802	0.0192274
Pavir.9NG165200.1	1.91149	0.00566118		AT3G51730.1
Pavir.9KG204500.1	1.91433	0.0477423		AT5G07990.1
Pavir.4KG314500.1	1.92457	0.0315904
Pavir.9KG520200.1	1.92601	0.000699704		AT1G14720.1
Pavir.9NG148700.1	1.93542	0.0210752
Pavir.9KG275300.1	1.93937	0.000206574
Pavir.5NG289000.1	1.93963	4.35e-06		AT4G13200.1
Pavir.2NG159400.1	1.95936	0.000165169		AT2G02080.1
Pavir.9KG455200.1	1.96327	0.001679		AT3G62550.1
Pavir.9NG504700.1	1.97512	1.72e-08		AT3G47680.1
Pavir.9NG237000.1	1.98483	9.3e-06		AT3G53480.1
Pavir.3KG075400.1	1.98842	3.86e-11
Pavir.7KG000800.1	1.99075	0.0053096
Pavir.9NG726700.1	1.99994	3.89e-06
Pavir.9KG206600.1	2	0.00702804		AT1G05430.1
Pavir.7KG285900.1	2.03919	0.00652603		AT4G00460.2
Pavir.5KG406400.1	2.0453	4.93e-05		AT1G56180.1
Pavir.5KG029000.1	2.04635	0.0358697		AT1G65480.1
Pavir.2NG587600.1	2.05122	0.0333268		AT3G04770.2
Pavir.2NG187000.1	2.06534	0.000843925
Pavir.5NG417700.1	2.08713	3.6e-12		AT2G25355.1
Pavir.6KG381600.1	2.09256	0.00467524		AT3G01990.1
Pavir.7NG166400.1	2.1919	0.0236244		AT5G02640.1
Pavir.1KG185600.1	2.19648	0.0498416		AT1G79800.1
Pavir.9NG563000.1	2.20341	0.019812		AT3G52710.1
Pavir.2NG003000.1	2.24707	9.76e-05		AT1G69120.1
Pavir.5NG101900.1	2.27478	0.00321245
Pavir.8KG396600.1	2.28585	0.00502986		AT1G22540.1
Pavir.3KG344500.1	2.31743	0.00639161		AT2G16060.1
Pavir.9KG465800.1	2.31753	0.00737316		AT4G16160.2
Pavir.2KG220700.1	2.33973	0.000227523		AT1G33055.1
Pavir.6NG096100.1	2.37519	0.0147051		AT3G21200.1
Pavir.8KG160700.1	2.39932	0.0476846
Pavir.2NG459300.1	2.4023	0.0210729		AT1G29450.1
Pavir.3KG370100.1	2.42561	5.1e-06		AT3G42170.1
Pavir.1KG381600.1	2.42744	0.00500715
Pavir.7NG285500.1	2.45606	0.00352896
Pavir.1KG009600.1	2.45904	2.81e-05
Pavir.6NG006300.1	2.46427	1.83e-06		AT3G48280.1
Pavir.8NG072800.1	2.47894	0.0411514		AT3G52030.2
Pavir.5KG143000.1	2.4998	0.00245158
Pavir.2NG187100.1	2.5016	0.0109951
Pavir.2KG114800.1	2.51396	0.000152248
Pavir.J049400.1	2.52196	0.000791152		AT4G13200.1
Pavir.9NG790100.9	2.52431	8.94e-05		AT2G32500.1
Pavir.6NG281700.1	2.52555	0.0344514		AT3G48700.1
Pavir.5KG396600.2	2.54761	0.0263236
Pavir.9NG553500.1	2.56224	0.0431362
Pavir.8KG235300.1	2.56703	0.000206574
Pavir.9NG038900.1	2.56869	0.0187077
Pavir.9KG251800.1	2.57655	0.0024293
Pavir.1KG009500.1	2.61175	1.4e-05		AT1G69340.1
Pavir.7KG049300.1	2.63022	0.0101232
Pavir.2KG333400.1	2.64846	0.002291
Pavir.J078600.1	2.69326	3.78e-09		AT3G19460.1
Pavir.3NG103600.1	2.70497	0.00835899
Pavir.4KG010200.1	2.73415	0.00831423		AT4G00150.1
Pavir.8KG336100.1	2.75562	0.0331658
Pavir.2KG040400.1	2.76628	0.0239182
Pavir.2KG007000.1	2.7671	0.00975226
Pavir.5NG508900.1	2.77413	0.000266662		AT5G60970.1
Pavir.6KG230800.1	2.77881	0.0395191		AT2G25800.1
Pavir.5NG520500.1	2.80234	2.99e-21		AT1G75510.1
Pavir.3NG057000.1	2.85593	0.025299		AT1G67510.1
Pavir.3KG523400.1	2.87617	0.00014463		AT1G69120.1
Pavir.5NG539900.1	2.89151	0.00709532		AT1G28360.1
Pavir.4KG160700.1	2.9141	0.0358137		AT3G29240.2
Pavir.2NG003400.1	2.95063	2.11e-07		AT3G29760.1
Pavir.J316100.1	3.00993	1.55e-08
Pavir.8NG154300.1	3.01486	0.00227627
Pavir.6KG415900.1	3.0477	0.000659358		AT4G28780.1
Pavir.J112500.1	3.07169	0.00537713		AT5G42510.1
Pavir.5NG174900.1	3.07399	7.41e-06		AT1G44970.1
Pavir.9KG357900.1	3.07865	0.000996257		AT5G67360.1
Pavir.1KG498700.1	3.09864	0.00832194
Pavir.5KG758400.1	3.16432	0.00130934
Pavir.8KG061400.3	3.19518	6.27e-05		AT3G14470.1
Pavir.4KG275700.1	3.20991	0.000837903
Pavir.5KG176500.1	3.26767	0.00172602
Pavir.1KG058700.1	3.30108	3.78e-09
Pavir.2KG001200.1	3.38411	1.93e-11		AT1G69120.1
Pavir.5NG267200.1	3.41011	0.00503884		AT1G53903.1
Pavir.1KG009400.1	3.48525	0.00161367
Pavir.J619400.1	3.50317	0.000366833		AT3G21670.1
Pavir.8KG235400.1	3.57481	0.000458127		AT1G14800.1
Pavir.5KG147700.1	3.59366	0.00217089		AT5G05800.1
Pavir.5KG028100.1	3.65824	0.00271222		AT3G06120.1
Pavir.1NG121100.1	3.77631	2.26e-08
Pavir.5NG417800.1	3.83786	2.15e-11
Pavir.J581200.1	3.85915	0.000309846		AT1G17550.1
Pavir.2KG260200.1	3.96467	1.11e-21
Pavir.7KG128900.1	3.97169	0.00153664
Pavir.6NG172400.1	4.01771	1.47e-11		AT5G10770.1
Pavir.4NG036500.1	4.04237	1.45e-09
Pavir.3KG462000.1	4.047	1.84e-08		AT3G18830.1
Pavir.9NG186600.1	4.07862	0.000265977		AT2G19130.1
Pavir.9NG834600.1	4.11974	0.000306496		AT3G08850.1
Pavir.7KG333400.1	4.17954	2.37e-06
Pavir.J239200.1	4.27123	3.39e-07		AT5G33393.1
Pavir.8KG275900.1	4.30793	6.53e-05		AT3G47680.1
Pavir.J154200.1	4.34382	0.0189921		AT4G18550.1
Pavir.3NG191800.1	4.41355	2.73e-16		AT5G05800.2
Pavir.5KG687200.1	4.43751	0.00044166
Pavir.5KG074700.1	4.47594	6.16e-07		AT5G21950.1
Pavir.5NG000600.1	4.50311	1.45e-05
Pavir.1NG139700.1	4.56043	0.000625173
Pavir.2NG023600.1	4.62644	1.03e-05
Pavir.8NG254400.1	4.64009	4.35e-07
Pavir.9KG495600.1	4.66257	0.00903757		AT3G19500.1
Pavir.6KG027300.1	4.73916	3.41e-11		AT1G19260.1
Pavir.9KG254600.1	4.75218	7.5e-05
Pavir.7NG220000.1	4.80348	5.74e-07
Pavir.3NG065400.1	4.8508	0.0382941		AT1G47830.1
Pavir.8NG096700.1	5.01512	7.46e-07
Pavir.5NG020900.1	5.09177	9.72e-111		AT1G64150.1
Pavir.9NG854900.1	5.09187	7.77e-06
Pavir.3KG498300.1	5.20557	1.52e-07		AT5G07740.1
Pavir.1KG381800.1	5.20613	0.00726539		AT3G47570.1
Pavir.6KG348400.1	5.20874	0.0251123		AT3G42170.1
Pavir.5NG175000.1	5.21101	0.000135579
Pavir.9NG284400.1	5.30697	0.0069248
Pavir.7NG094700.1	5.41795	0.0200903
Pavir.9KG001200.1	5.48276	4.65e-26
Pavir.J485700.1	5.49935	0.00883742		AT1G15910.1
Pavir.2NG601300.1	5.53351	1.39e-07
Pavir.5NG078800.1	5.59489	4.88e-30
Pavir.7KG165100.1	5.67969	4.57e-05
Pavir.J284800.1	5.75074	9.71e-17		AT5G08370.1
Pavir.5NG382300.1	5.77102	4.3e-10
Pavir.5KG768800.1	5.96501	0.00149838		AT3G47680.1
Pavir.5NG194800.1	6.06988	0.00817796		AT1G56570.1
Pavir.4NG291000.1	6.32937	8.62e-15		AT2G19130.1
Pavir.2KG008400.1	6.4536	0.00081153		AT5G63920.1
Pavir.2KG350200.1	6.45386	2.64e-26		AT1G47480.1
Pavir.4KG334900.1	6.50024	0.000379549		AT1G79915.1
Pavir.1KG409400.1	6.53279	2.26e-39
Pavir.5NG633200.1	6.63255	8.53e-11
Pavir.5KG648200.1	6.65894	4.45e-11
Pavir.5KG518300.1	6.72666	4.73e-12
Pavir.3KG427300.1	6.793	7.24e-05		AT3G42170.1
Pavir.9NG526400.1	6.89097	4.57e-05		AT3G56310.1
Pavir.9KG120900.1	6.96697	3.16e-05
Pavir.J762400.2	6.99567	4.53e-05		AT3G06210.1
Pavir.1NG393700.2	7.04655	0.000678904		AT2G23940.1
Pavir.4NG081400.1	7.06675	0.000969528
Pavir.9NG285500.1	7.08666	5.58e-06
Pavir.J755100.1	7.19124	5.83e-07
Pavir.4KG230200.1	7.19567	7.41e-05
Pavir.2KG532500.1	7.24139	7.51e-05
Pavir.3NG258300.1	7.4507	3.57e-06		AT1G21350.3
Pavir.1KG207400.1	7.55506	5e-06
Pavir.3KG067800.1	7.58129	3.85e-05
Pavir.4NG245500.1	7.62176	3.83e-06		AT3G53870.1
Pavir.5KG259300.1	7.66632	1.72e-08
Pavir.J542400.1	7.6999	5.51e-39		AT4G24160.1
Pavir.5KG325200.1	7.83481	1.28e-06
Pavir.4KG164800.1	7.87954	3.68e-62
Pavir.2NG272400.1	7.9057	1.27e-06		AT3G47680.1
Pavir.3KG484700.1	7.93469	4.47e-22		AT3G06910.1
Pavir.6NG272600.1	7.94794	5.69e-07		AT1G79670.1
Pavir.7KG060500.1	8.07189	1.67e-12
Pavir.2NG529200.1	8.24719	5.69e-09
Pavir.8NG344400.1	8.26206	1.18e-09		AT1G59760.1
Pavir.1KG409500.1	8.28204	1.34e-08
Pavir.1NG373400.1	8.33058	1.26e-09		AT3G17450.1
Pavir.8NG247500.1	8.35047	1.82e-05
Pavir.9NG314800.1	8.3512	7.72e-10
Pavir.4NG339300.1	8.35963	1.17e-09
Pavir.1NG393700.1	8.36232	5.21e-08		AT2G23940.1
Pavir.9KG100400.1	8.37803	4.48e-10
Pavir.4NG339200.1	8.50239	8.01e-27		AT3G06910.1
Pavir.5NG645300.1	8.76148	9.62e-14
Pavir.8NG096800.1	8.83058	6.92e-13
Pavir.8NG257000.1	8.9943	5.01e-18
Pavir.8NG183300.1	9.04475	1.22e-16
Pavir.7KG158700.1	9.11964	2.96e-05		AT4G29860.1
Pavir.3KG392500.1	9.1994	1.04e-71
Pavir.3KG486000.1	9.22646	2.24e-17
Pavir.9KG052400.1	9.26704	5.16e-18
Pavir.5KG213300.1	9.43297	8.63e-18
Pavir.9NG058700.1	9.53317	1.72e-25
Pavir.2KG387200.2	9.81914	2.64e-31		AT3G02440.1
Pavir.4KG390100.1	9.82225	2.73e-16
Pavir.3NG257100.1	10.3133	1.17e-106
Pavir.9NG126400.1	10.5104	3.04e-46
Pavir.3NG106500.1	10.7052	1.9e-31
Pavir.7NG129300.1	10.7188	6.82e-07		AT1G10330.1
