# Supplementary material for: Functional Analysis of the teosinte branched 1 Gene in the Tetraploid Switchgrass (Panicum virgatum L.) by CRISPR/Cas9-Directed Mutagenesis
Source: Front Plant Sci. 2020 Sep 23;11:572193. doi: 10.3389/fpls.2020.572193 (PMC7546813; doi:10.3389/fpls.2020.572193)
Supplement: Supplementary file 8 [file Table_3.xlsx]

## Sheet: Sheet1
Supplementary Table S3. Biological processes that were enriched among the up-regulated genes.
Category	Term	PValue	Genes
GOTERM_BP_DIRECT	GO:0009965~leaf morphogenesis	0.00128535	AT5G08370, AT3G15030, AT5G60970, AT2G01940, AT4G18390
GOTERM_BP_DIRECT	GO:0045962~positive regulation of development, heterochronic	0.0017945	AT3G15030, AT5G60970, AT4G18390
GOTERM_BP_DIRECT	GO:0006351~transcription, DNA-templated	0.00533427	AT1G26945, AT5G24470, AT5G60970, AT2G43010, AT5G28770, AT5G60850, AT1G69120, AT5G05800, AT5G65310, AT2G33860, AT2G29540, AT1G28360, AT5G47390, AT3G06120, AT4G00150, AT3G26744, AT3G15030, AT1G06040, AT3G23590, AT1G01060, AT3G42170, AT2G02080, AT5G37260, AT2G01940, AT1G75390, AT4G18390, AT1G08320
GOTERM_BP_DIRECT	GO:0007623~circadian rhythm	0.0082206	AT4G00150, AT5G24470, AT5G37260, AT1G01060, AT1G15950
GOTERM_BP_DIRECT	GO:0006355~regulation of transcription, DNA-templated	0.0124563	AT1G26945, AT5G24470, AT5G60970, AT1G28050, AT2G43010, AT5G28770, AT3G61250, AT5G60850, AT5G05800, AT2G33860, AT5G65310, AT5G47390, AT1G28360, AT3G06120, AT3G19500, AT4G00150, AT3G15030, AT1G06040, AT3G23590, AT1G01060, AT2G17870, AT2G02080, AT1G64860, AT5G37260, AT2G01940, AT1G75390, AT4G18390, AT1G08320
GOTERM_BP_DIRECT	GO:0006857~oligopeptide transport	0.017455	AT1G22550, AT3G21670, AT1G68570, AT1G22540
GOTERM_BP_DIRECT	GO:0048366~leaf development	0.0193227	AT3G15030, AT5G47390, AT5G60970, AT4G18390, AT1G56180
GOTERM_BP_DIRECT	GO:0046477~glycosylceramide catabolic process	0.0322554	AT5G08370, AT3G56310
GOTERM_BP_DIRECT	GO:0009699~phenylpropanoid biosynthetic process	0.0330321	AT2G40890, AT1G65870, AT5G42510
GOTERM_BP_DIRECT	GO:0030154~cell differentiation	0.034744	AT4G00150, AT3G15030, AT5G60970, AT3G61250, AT1G65480, AT4G18390, AT1G69120
GOTERM_BP_DIRECT	GO:0016139~glycoside catabolic process	0.0401564	AT5G08370, AT3G56310
GOTERM_BP_DIRECT	GO:0009737~response to abscisic acid	0.0430723	AT5G65310, AT5G59320, AT5G47390, AT1G13740, AT1G56570, AT5G37260, AT1G01060, AT1G43670
GOTERM_BP_DIRECT	GO:0009739~response to gibberellin	0.0474167	AT2G04240, AT5G47390, AT5G37260, AT1G01060
GOTERM_BP_DIRECT	GO:0006470~protein dephosphorylation	0.0522394	AT2G29380, AT1G07430, AT1G17550, AT1G34750
GOTERM_BP_DIRECT	GO:0009311~oligosaccharide metabolic process	0.0787106	AT5G08370, AT3G56310
GOTERM_BP_DIRECT	GO:0009704~de-etiolation	0.0862347	AT2G43010, AT5G23060
GOTERM_BP_DIRECT	GO:0009733~response to auxin	0.0893835	AT2G33860, AT5G07990, AT5G37260, AT1G01060, AT5G12330, AT1G29450
GOTERM_BP_DIRECT	GO:0009409~response to cold	0.0985604	AT5G20250, AT3G26744, AT1G01060, AT1G15950, AT2G35040, AT2G17870
