# Supplementary material for: Functional Analysis of the teosinte branched 1 Gene in the Tetraploid Switchgrass (Panicum virgatum L.) by CRISPR/Cas9-Directed Mutagenesis
Source: Front Plant Sci. 2020 Sep 23;11:572193. doi: 10.3389/fpls.2020.572193 (PMC7546813; doi:10.3389/fpls.2020.572193)
Supplement: Supplementary file 9 [file Table_4.xlsx]

## Sheet: Sheet1
Supplementary Table S4. Biological processes that were enriched among the down-regulated genes.
Category	Term	PValue	Genes
GOTERM_BP_DIRECT	GO:0010200~response to chitin	1.73581e-07	AT1G80840, AT4G17500, AT3G15210, AT2G17040, AT4G23810, AT2G46400, AT3G23250, AT1G27730, AT2G38470, AT5G01830, AT3G61460, AT5G67450, AT4G18880
GOTERM_BP_DIRECT	GO:0009408~response to heat	1.2786e-06	AT5G48030, AT3G23990, AT5G57560, AT1G74310, AT2G38470, AT5G56030, AT3G25230, AT5G12020, AT1G53540, AT5G49910, AT1G14980, AT3G12580, AT5G02500
GOTERM_BP_DIRECT	GO:0009409~response to cold	3.98457e-05	AT5G63770, AT1G50460, AT3G03050, AT1G24620, AT5G57560, AT2G17840, AT1G01140, AT5G24090, AT2G21660, AT4G20260, AT2G26640, AT1G27730, AT2G38470, AT5G67450, AT5G02500
GOTERM_BP_DIRECT	GO:0009611~response to wounding	6.23958e-05	AT5G24090, AT5G63770, AT1G74950, AT3G11480, AT1G80840, AT2G30020, AT2G37040, AT1G27730, AT1G19180, AT3G25230, AT1G01140, AT2G46510
GOTERM_BP_DIRECT	GO:0009741~response to brassinosteroid	7.3578e-05	AT3G51550, AT4G08950, AT2G39370, AT5G57560, AT3G61460, AT4G30270
GOTERM_BP_DIRECT	GO:0080148~negative regulation of response to water deprivation	0.000502712	AT3G01650, AT5G14420, AT1G10370
GOTERM_BP_DIRECT	GO:0009644~response to high light intensity	0.000736676	AT5G04410, AT1G74310, AT1G27730, AT1G07350, AT2G17840, AT3G12580
GOTERM_BP_DIRECT	GO:0006457~protein folding	0.00145327	AT2G20560, AT5G48030, AT1G50320, AT1G04980, AT5G56030, AT3G25230, AT1G08450, AT5G56000, AT5G49910, AT1G14980, AT3G12580, AT5G02500
GOTERM_BP_DIRECT	GO:0009651~response to salt stress	0.00177899	AT1G50460, AT4G37530, AT5G56030, AT3G12360, AT2G17840, AT1G01140, AT5G24090, AT5G14920, AT2G21660, AT3G23250, AT2G44480, AT1G27730, AT5G25610, AT2G38470, AT1G10370, AT2G41010
GOTERM_BP_DIRECT	GO:0010411~xyloglucan metabolic process	0.00213258	AT5G57550, AT5G57560, AT1G32170, AT3G62720, AT4G30270
GOTERM_BP_DIRECT	GO:0046916~cellular transition metal ion homeostasis	0.0021889	AT5G48290, AT5G52760, AT5G60800, AT4G39700, AT5G23760, AT3G20180
GOTERM_BP_DIRECT	GO:0006952~defense response	0.00583354	AT3G46530, AT1G69550, AT5G63770, AT3G11480, AT4G17500, AT5G56030, AT3G46730, AT1G42560, AT1G74950, AT3G14470, AT2G37040, AT1G05010, AT2G35460, AT4G27220, AT1G77330, AT3G50950, AT3G14460, AT3G07040
GOTERM_BP_DIRECT	GO:0080167~response to karrikin	0.00666123	AT1G23010, AT2G37040, AT2G39980, AT5G57710, AT5G40780, AT1G70420, AT1G10370
GOTERM_BP_DIRECT	GO:0051131~chaperone-mediated protein complex assembly	0.00860292	AT1G62740, AT3G23990, AT5G56030
GOTERM_BP_DIRECT	GO:0009932~cell tip growth	0.0102354	AT3G13870, AT4G26690, AT1G70140
GOTERM_BP_DIRECT	GO:0030001~metal ion transport	0.0135642	AT5G48290, AT5G52760, AT5G60800, AT4G39700, AT5G23760, AT3G20180
GOTERM_BP_DIRECT	GO:0090332~stomatal closure	0.0138731	AT4G20260, AT5G56030, AT5G02500
GOTERM_BP_DIRECT	GO:0006351~transcription, DNA-templated	0.0203684	AT5G43650, AT1G33420, AT5G05130, AT4G17500, AT5G57710, AT3G17590, AT4G23810, AT5G48890, AT5G63790, AT2G46400, AT5G22250, AT5G04410, AT1G27730, AT2G38470, AT2G22540, AT3G23030, AT5G02500, AT1G80840, AT3G57230, AT3G15210, AT2G17040, AT1G19180, AT4G35800, AT3G22830, AT5G51990, AT5G24110, AT1G74950, AT5G57580, AT5G55390, AT5G57150, AT2G46510, AT2G18750, AT4G18880, AT5G67450, AT4G11070, AT3G12580
GOTERM_BP_DIRECT	GO:0006970~response to osmotic stress	0.0218263	AT1G50460, AT2G21660, AT3G12630, AT2G38470, AT2G39760, AT3G25230
GOTERM_BP_DIRECT	GO:0009910~negative regulation of flower development	0.0219696	AT3G05040, AT5G60800, AT2G22540, AT5G48890
GOTERM_BP_DIRECT	GO:0009266~response to temperature stimulus	0.0225429	AT5G05580, AT2G22540, AT3G12580
GOTERM_BP_DIRECT	GO:0070829~heterochromatin maintenance	0.0258864	AT5G55390, AT2G16390
GOTERM_BP_DIRECT	GO:0042742~defense response to bacterium	0.0287102	AT4G20260, AT1G80840, AT5G22250, AT2G38470, AT1G19180, AT4G23180, AT1G08450, AT4G23200, AT5G02500
GOTERM_BP_DIRECT	GO:0042542~response to hydrogen peroxide	0.0332958	AT5G24110, AT1G74310, AT4G23810, AT3G12580
GOTERM_BP_DIRECT	GO:0080147~root hair cell development	0.0357284	AT1G50460, AT1G74800, AT3G61440
GOTERM_BP_DIRECT	GO:2000022~regulation of jasmonic acid mediated signaling pathway	0.0386482	AT1G74950, AT1G71020, AT1G19180
GOTERM_BP_DIRECT	GO:0042546~cell wall biogenesis	0.0434267	AT5G57550, AT5G57560, AT1G32170, AT4G30270
GOTERM_BP_DIRECT	GO:1900111~positive regulation of histone H3-K9 dimethylation	0.0511055	AT5G55390, AT2G16390
GOTERM_BP_DIRECT	GO:0000271~polysaccharide biosynthetic process	0.0511754	AT3G03050, AT1G70090, AT3G62720
GOTERM_BP_DIRECT	GO:0031347~regulation of defense response	0.0529072	AT1G74950, AT1G80840, AT1G19180, AT4G23810
GOTERM_BP_DIRECT	GO:0071555~cell wall organization	0.0539469	AT5G57550, AT3G03050, AT4G13340, AT1G70090, AT5G57560, AT1G32170, AT1G65610, AT3G24480, AT4G30270
GOTERM_BP_DIRECT	GO:0006950~response to stress	0.0611464	AT5G57580, AT5G56030, AT2G18750, AT5G56000
GOTERM_BP_DIRECT	GO:0010193~response to ozone	0.0685464	AT1G15520, AT5G24110, AT4G23810
GOTERM_BP_DIRECT	GO:0009414~response to water deprivation	0.0733914	AT4G20260, AT2G21660, AT1G27730, AT3G12630, AT2G38470, AT5G56030, AT2G17840, AT2G41010
GOTERM_BP_DIRECT	GO:0009639~response to red or far red light	0.0797645	AT1G10240, AT4G15090, AT2G32250
GOTERM_BP_DIRECT	GO:0046686~response to cadmium ion	0.0798459	AT1G62740, AT3G23990, AT1G60710, AT3G23250, AT2G21660, AT3G25230, AT5G49910, AT3G12580, AT5G02500
GOTERM_BP_DIRECT	GO:0051085~chaperone mediated protein folding requiring cofactor	0.08772	AT5G48030, AT1G14980
GOTERM_BP_DIRECT	GO:0045892~negative regulation of transcription, DNA-templated	0.0981572	AT1G80840, AT3G15210, AT1G27730, AT2G22540, AT5G67450
