# Supplementary material for: Functional Analysis of the teosinte branched 1 Gene in the Tetraploid Switchgrass (Panicum virgatum L.) by CRISPR/Cas9-Directed Mutagenesis
Source: Front Plant Sci. 2020 Sep 23;11:572193. doi: 10.3389/fpls.2020.572193 (PMC7546813; doi:10.3389/fpls.2020.572193)
Supplement: Supplementary file 10 [file Table_5.xlsx]

## Sheet: Sheet1
Supplementary Table S5. Four GOs that were significantly enreiche among DEGs. logFC represnts the fold change of the transcription level of each gene.
transcription, DNA-templated	GO:0006351		P-value	0.0053
transcriptName	logFC	FDR		annotation		description
Pavir.7NG220100.1	1.40778	0.000197586		AT1G06040		B-box zinc finger family protein(STO) Arabidopsis thaliana
Pavir.6KG348400.1	5.20874	0.0251123		AT3G42170		BED zinc finger and hAT dimerization domain-containing protein DAYSLEEPER(DAYSLEEPER)
Pavir.3KG427300.1	6.793	7.24e-05		AT3G42170		BED zinc finger and hAT dimerization domain-containing protein DAYSLEEPER(DAYSLEEPER)
Pavir.5NG487100.1	1.81101	0.00480402		AT3G42170		BED zinc finger and hAT dimerization domain-containing protein DAYSLEEPER(DAYSLEEPER)
Pavir.3KG370100.1	2.42561	5.1e-06		AT3G42170		BED zinc finger and hAT dimerization domain-containing protein DAYSLEEPER(DAYSLEEPER)
Pavir.6NG243500.1	1.17235	0.019812		AT2G01940		C2H2-like zinc finger protein(SGR5)
Pavir.5NG539900.1	2.89151	0.00709532		AT1G28360		ERF domain protein 12(ERF12)
Pavir.4KG010200.1	2.73415	0.00831423		AT4G00150		GRAS family transcription factor(HAM3)
Pavir.6NG060600.1	1.30256	0.000159905		AT1G01060		Homeodomain-like superfamily protein(LHY)
Pavir.6KG060000.1	1.26595	0.00541811		AT5G37260		Homeodomain-like superfamily protein(RVE2)
Pavir.5KG147700.1	3.59366	0.00217089		AT5G05800		Myb/SANT-like DNA-binding domain protein(AT5G05800)
Pavir.3NG191800.1	4.41355	2.73e-16		AT5G05800		Myb/SANT-like DNA-binding domain protein(AT5G05800)
Pavir.J471700.1	1.20774	0.0256478		AT5G60850		OBF binding protein 4(OBP4)
Pavir.3NG158500.1	1.63782	0.0243433		AT3G23590		REF4-related 1(RFR1)
Pavir.8KG156600.2	1.37856	0.0461037		AT2G29540		RNApolymerase 14 kDa subunit(RPC14)
Pavir.J675700.1	1.20141	0.00929021		AT3G15030		TCP family transcription factor 4(TCP4)
Pavir.2NG040500.1	1.00559	0.00900134		AT4G18390		TEOSINTE BRANCHED 1, cycloidea and PCF transcription factor 2(TCP2)
Pavir.5NG508900.1	2.77413	0.000266662		AT5G60970		TEOSINTE BRANCHED 1, cycloidea and PCF transcription factor 5(TCP5)
Pavir.5KG436700.1	1.11052	0.00100244		AT2G33860		Transcriptional factor B3 family protein / auxin-responsive factor AUX/IAA-like protein(ETT)
Pavir.3NG295000.1	1.29514	5.35e-05		AT5G28770		bZIP transcription factor family protein(BZO2H3)
Pavir.3KG530600.1	1.36766	1.37e-05		AT5G28770		bZIP transcription factor family protein(BZO2H3)
Pavir.5KG654700.1	1.30747	0.0255427		AT1G08320		bZIP transcription factor family protein(TGA9)
Pavir.5KG747200.1	1.13501	0.00486405		AT3G26744		basic helix-loop-helix (bHLH) DNA-binding superfamily protein(ICE1)
Pavir.1NG539200.1	1.55149	0.00130353		AT1G26945		basic helix-loop-helix (bHLH) DNA-binding superfamily protein(KDR)
Pavir.5KG028100.1	3.65824	0.00271222		AT3G06120		basic helix-loop-helix (bHLH) DNA-binding superfamily protein(MUTE)
Pavir.J364200.1	1.09749	0.000222645		AT1G75390		basic leucine-zipper 44(bZIP44)
Pavir.1KG414100.1	1.43141	0.0498416		AT5G65310		homeobox protein 5(HB5)
Pavir.2NG159400.1	1.95936	0.000165169		AT2G02080		indeterminate(ID)-domain 4(IDD4)
Pavir.5KG387000.1	1.42189	0.0479945		AT5G47390		myb-like transcription factor family protein(AT5G47390)
Pavir.9NG173900.1	1.32769	0.0210817		AT2G43010		phytochrome interacting factor 4(PIF4)
Pavir.2NG448600.1	1.14717	1.03e-05		AT5G24470		two-component response regulator-like protein(PRR5)
Pavir.9NG097300.1	1.27479	0.000696979		AT1G69120		K-box region and MADS-box transcription factor family protein(AP1)
Pavir.2NG003000.1	2.24707	9.76e-05		AT1G69120		K-box region and MADS-box transcription factor family protein(AP1)
Pavir.3KG523400.1	2.87617	0.00014463		AT1G69120		K-box region and MADS-box transcription factor family protein(AP1)
Pavir.2KG001200.1	3.38411	1.93e-11		AT1G69120		K-box region and MADS-box transcription factor family protein(AP1)
Cell differenciation	GO:0030154		P-value	0.035
transcriptName	logFC	FDR		annotation		description
Pavir.4KG010200.1	2.73415	0.00831423		AT4G00150		GRAS family transcription factor(HAM3)
Pavir.5KG029000.1	2.04635	0.0358697		AT1G65480		PEBP (phosphatidylethanolamine-binding protein) family protein(FT)
Pavir.9NG097300.1	1.27479	0.000696979		AT1G69120		K-box region and MADS-box transcription factor family protein(AP1)
Pavir.2NG003000.1	2.24707	9.76e-05		AT1G69120		K-box region and MADS-box transcription factor family protein(AP1)
Pavir.3KG523400.1	2.87617	0.00014463		AT1G69120		K-box region and MADS-box transcription factor family protein(AP1)
Pavir.2KG001200.1	3.38411	1.93e-11		AT1G69120		K-box region and MADS-box transcription factor family protein(AP1)
Pavir.J675700.1	1.20141	0.00929021		AT3G15030		TCP family transcription factor 4(TCP4)
Pavir.2NG040500.1	1.00559	0.00900134		AT4G18390		TEOSINTE BRANCHED 1, cycloidea and PCF transcription factor 2(TCP2)
Pavir.5NG508900.1	2.77413	0.000266662		AT5G60970		TEOSINTE BRANCHED 1, cycloidea and PCF transcription factor 5(TCP5)
Pavir.1NG369300.1	1.34555	0.0191853		AT3G61250		myb domain protein 17(MYB17)
Iron ion binding	GO:0005506		P-value	0.024
transcriptName	logFC	FDR		annotation		description
Pavir.9KG204500.1	1.91433	0.0477423		AT5G07990		Cytochrome P450 superfamily protein(TT7)
Pavir.7NG349600.1	1.25915	0.0127527		AT1G02205		Fatty acid hydroxylase superfamily(CER1)
Pavir.1NG227700.1	1.29184	0.0353651		AT4G19210		RNAse l inhibitor protein 2(ABCE2)
Pavir.5NG385600.1	1.82655	0.0428062		AT3G43600		aldehyde oxidase 2(AAO2)
Pavir.7NG297800.2	1.35079	0.0231458		AT2G45510		cytochrome P450, family 704, subfamily A, polypeptide 2(CYP704A2)
Pavir.5NG015800.1	1.27177	0.049369		AT3G48280		cytochrome P450, family 71, subfamily A, polypeptide 25(CYP71A25)
Pavir.6NG006300.1	2.46427	1.83e-06		AT3G48280		cytochrome P450, family 71, subfamily A, polypeptide 25(CYP71A25)
Pavir.J053900.1	1.53708	0.0160363		AT1G13080		cytochrome P450, family 71, subfamily B, polypeptide 2(CYP71B2)
Pavir.5KG587300.1	1.48806	0.0162111		AT2G40890		cytochrome P450, family 98, subfamily A, polypeptide 3(CYP98A3)
transcription, DNA-templated	GO:0006351		P-value	0.02
transcriptName	logFC	FDR		annotation		description
Pavir.5NG443900.1	-1.33089	0.00456139		AT2G46510		ABA-inducible BHLH-type transcription factor(AIB)
Pavir.1KG497500.1	-1.08782	0.0403209		AT3G57230		AGAMOUS-like 16(AGL16)
Pavir.7KG292400.1	-6.43875	3.7e-09		AT5G51990		C-repeat-binding factor 4(CBF4)
Pavir.8NG085600.1	-1.15355	0.00467524		AT5G48890		C2H2-like zinc finger protein(LATE)
Pavir.3NG247300.1	-2.24121	0.00773275		AT2G18750		Calmodulin-binding protein(AT2G18750)
Pavir.3KG469400.1	-1.01625	0.000418634		AT5G57580		Calmodulin-binding protein(AT5G57580)
Pavir.3KG489200.1	-2.6195	1.43e-05		AT5G57580		Calmodulin-binding protein(AT5G57580)
Pavir.2KG560800.1	-1.94308	0.0487709		AT5G05130		DNA/RNA helicase protein(AT5G05130)
Pavir.6KG093400.1	-1.00154	0.0019579		AT5G57710		Double Clp-N motif-containing P-loop nucleoside triphosphate hydrolases superfamily protein(AT5G57710)
Pavir.6KG215900.1	-4.15659	0.00116412		AT5G55390		ENHANCED DOWNY MILDEW 2(EDM2)
Pavir.4NG131700.1	-2.47752	7.8e-05		AT2G22540		K-box region and MADS-box transcription factor family protein(SVP)
Pavir.2NG122400.1	-1.02065	0.00235388		AT5G63790		NAC domain containing protein 102(NAC102)
Pavir.5KG674500.1	-3.38319	2.81e-05		AT5G04410		NAC domain containing protein 2(NAC2)
Pavir.9KG578100.1	-2.43987	0.018972		AT2G17040		NAC domain containing protein 36(NAC036)
Pavir.7KG367600.1	-4.08681	2.7e-05		AT5G22250		Polynucleotidyl transferase, ribonuclease H-like superfamily protein(CAF1b)
Pavir.8KG148600.1	-1.01457	0.0357063		AT1G33420		RING/FYVE/PHD zinc finger superfamily protein(AT1G33420)
Pavir.8KG254400.1	-3.20321	9.62e-05		AT4G35800		RNA polymerase II large subunit(NRPB1)
Pavir.9KG617200.1	-4.02217	0.00969638		AT1G74950		TIFY domain/Divergent CCT motif family protein(TIFY10B)
Pavir.2NG180200.1	-1.50116	0.0266381		AT5G24110		WRKY DNA-binding protein 30(WRKY30)
Pavir.3NG155100.1	-1.95286	1.85e-08		AT2G38470		WRKY DNA-binding protein 33(WRKY33)
Pavir.3KG246100.1	-1.62231	7.41e-13		AT2G38470		WRKY DNA-binding protein 33(WRKY33)
Pavir.1NG078900.1	-2.22206	2.36e-06		AT1G80840		WRKY DNA-binding protein 40(WRKY40)
Pavir.1KG087300.1	-2.22008	0.000791152		AT1G80840		WRKY DNA-binding protein 40(WRKY40)
Pavir.2KG287200.1	-1.31469	0.00265176		AT2G46400		WRKY DNA-binding protein 46(WRKY46)
Pavir.6KG232700.1	-3.21199	0.0353651		AT4G11070		WRKY family transcription factor(WRKY41)
Pavir.2KG287300.1	-2.56614	0.00563172		AT4G23810		WRKY family transcription factor(WRKY53)
Pavir.7NG041200.1	-4.37334	0.0086989		AT5G57150		basic helix-loop-helix (bHLH) DNA-binding superfamily protein(AT5G57150)
Pavir.7KG065200.1	-3.86516	0.00524849		AT5G57150		basic helix-loop-helix (bHLH) DNA-binding superfamily protein(AT5G57150)
Pavir.7NG041300.1	-3.03299	0.0185309		AT5G57150		basic helix-loop-helix (bHLH) DNA-binding superfamily protein(AT5G57150)
Pavir.8NG142000.1	-1.90959	0.00445873		AT5G43650		basic helix-loop-helix (bHLH) DNA-binding superfamily protein(BHLH92)
Pavir.9NG108100.1	-2.90674	0.0287664		AT5G43650		basic helix-loop-helix (bHLH) DNA-binding superfamily protein(BHLH92)
Pavir.1KG418200.1	-2.831	0.00131065		AT4G17500		ethylene responsive element binding factor 1(ERF-1)
Pavir.7NG406700.1	-2.52324	0.000596106		AT3G15210		ethylene responsive element binding factor 4(ERF4)
Pavir.7KG343600.1	-2.23306	0.0126801		AT3G15210		ethylene responsive element binding factor 4(ERF4)
Pavir.9KG491000.1	-1.6819	1.27e-06		AT5G02500		heat shock cognate protein 70-1(HSC70-1)
Pavir.3KG329000.1	-1.6676	0.0260434		AT4G18880		heat shock transcription factor A4A(HSF A4A)
Pavir.9NG317400.2	-1.65159	2.84e-05		AT3G22830		heat shock transcription factor A6B(HSFA6B)
Pavir.9KG208000.1	-1.10148	1e-06		AT3G22830		heat shock transcription factor A6B(HSFA6B)
Pavir.1NG500500.1	-2.739	0.0202933		AT3G23030		indole-3-acetic acid inducible 2(IAA2)
Pavir.9NG796500.1	-4.30534	1.08e-05		AT1G19180		jasmonate-zim-domain protein 1(JAZ1)
Pavir.9NG043500.1	-1.79557	0.00432883		AT1G27730		salt tolerance zinc finger(STZ)
Pavir.1KG163700.1	-2.44819	0.0420022		AT3G17590		transcription regulatory protein SNF5, putative (BSH)(BSH)
Pavir.9NG050700.1	-1.96656	2.1e-07		AT5G67450		zinc-finger protein 1(ZF1)
