# Supplementary material for: Functional Analysis of the teosinte branched 1 Gene in the Tetraploid Switchgrass (Panicum virgatum L.) by CRISPR/Cas9-Directed Mutagenesis
Source: Front Plant Sci. 2020 Sep 23;11:572193. doi: 10.3389/fpls.2020.572193 (PMC7546813; doi:10.3389/fpls.2020.572193)
Supplement: Supplementary file 12 [file Table_7.xlsx]

## Sheet: Sheet1
Supplementary Table S7. Gene ID and amino acid sequences.
Gene ID	Amino acid sequence
PvTB1B (Pavir.Ib04362.1)	MFPFCDSSSPMDLPLYQQLQLSPPSPKPGQSSTSSFFYYPCSPPFAAADASFHLSYLLGSAAAAGATPVIDSPSPELPLMEQAPAPATELDASACANAQGAGVSLDRASAAAARKDRHSKICTAGGMRDRRMRLSLDVARKFFALQDMLGFDKASKTVQWLLNTSKAAIQEIMTDDASSECVEDGSSSLSVDGKPNQAELGLLGGGDQQPKGNGGKKPAKPRKAATAPKPPRKSGNAHPVPDKETRAKARERARERTKEKHRMRWVKLASAIDVEAAAASVARDSRPSSMPNNLNHHSSSNMAACAAAELEERCSSTLNNGGRMQEITGASDVIIAFGGNGGYGGAGNYYCQEQWDLGGVVFQQNSRFY*
PvTB1A (Pavir.Ia00838.1)	MFPFCDSSSPMDLPLYQQLQLSPPSPKPDQSSSFFYYPCSPPFAAAADASFHLSYQLGSAAAAAATPPQAVIDSPELPLQPPLMEQAPAPATEQDAACADAQGAGISLDRASPAARKDRHSKICTAGGMRDRRMRLSLDVARKFFALQDMLGFDKASKTVQWLLNTSKAAIQEIMTDDASSECVEDGSSSLSIDGKPNPAELGLGAGDQQPKGNGRSEGKKPAKPRKAATAPKPPRKSGNAHPVPDKETRAKARERARERTKEKHRMRWVKLASAIDVEAAAASVARDRPSSMSSNLNHHSSSNMARAAAELEERCSSTLNLNNGGRMQEITGASDVIVAFGNGGYGAGNYYCQEQWDLGGVVFQQNSRFY*
ZmTB1 (AC233950.1_FG002)	MFPFCDSSSPMDLPLYQQLQLSPSSPKTDQSSSFYCYPCSPPFAAADASFPLSYQIGSAAAADATPPQAVINSPDLPVQALMD HAPAPATELGACASGAEGSGASLDRAAAAARKDRHSKICTAGGMRDRRMRLSLDVARKFFALQDMLGFDKASKTVQWLLNTSKSAIQEIMADDASSECVE DGSSSLSVDGKHNPAEQLGGGGDQKPKGNCRGEGKKPAKASKAAATPKPPRKSANNAHQVPDKETRAKARERARERTKEKHRMRWVKLASAIDVEAAAAS GPSDRPSSNNLSHHSSLSMNMPCAAAELEERERCSSALSNRSAGRMQEITGASDVVLGFGNGGGGYGDGGGNYYCQEQWELGGVVFQQNSRFY*
OsTB1 (LOC_Os03g49880.1)	MLPFFDSPSPMDIPLYQQLQLTPPSPKPDHHHHHHSTFFYYHHHPPPSPSFPSFPSPAAATIASPSPAMHPFMDLELEPHGQQL AAAEEDGAGGQGVDAGVPFGVDGAAAAAAARKDRHSKISTAGGMRDRRMRLSLDVARKFFALQDMLGFDKASKTVQWLLNMSKAAIREIMSDDASSVCEE DGSSSLSVDGKQQQHSNPADRGGGAGDHKGAAHGHSDGKKPAKPRRAAANPKPPRRLANAHPVPDKESRAKARERARERTKEKNRMRWVTLASAISVEAA TAAAAAGEDKSPTSPSNNLNHSSSTNLVSTELEDGSSSTRHNGVGVSGGRMQEISAASEASDVIMAFANGGAYGDSGSYYLQQQHQQDQWELGGVVYANS RHYC*
SbTB1 (Sobic.001G121600.1)	MFPFCDSSSPMDLPLYQQLQLSPPSPKPDQSSSFYCCYPCSPPFAAAAADASFHLSYQIGSAAAAIPPQAVINSPEDLPVQP LMEQAPAPPTELVACASGGAQGAGVSVSLDRAAAAAAARKDRHSKICTAGGMRDRRMRLSLDVARKFFALQDMLGFDKASKTVQWLLNTSKAAIQEIMAD DVDASSECVEDGSSSLSVDGKHNPAEQLGDQKPKGNGRSEGKKPAKSRKAATTPKPPRKSGNNAHPVPDKETRAKARERARERTKEKHRMRWVKLASAID VEAAAASVASDRPSSNHLNHHHHSSSSMNMPRAAEAELEERERCSSTLNNRGRMQEITGASEVVLGFGNGGGYGGGNYYCQEQWELGGVVFQQNSRFY*
